# Supplementary material for: Influence of Crystal Modifier Content on Ni-Cu Catalysts Dedicated to the Hydrogen Evolution Reaction
Source: Materials (Basel). 2025 May 26;18(11):2499. doi: 10.3390/ma18112499 (PMC12155775; doi:10.3390/ma18112499)
Supplement: Supplementary file 1 [file materials-18-02499-s001.zip]

Archive with 1 entries (1 files):
- materials-3646798-supplementary.pdf
